# Supplementary material for: Selective Adsorption of Sr(II) from Aqueous Solution by Na3FePO4CO3: Experimental and DFT Studies
Source: Molecules. 2024 Jun 19;29(12):2908. doi: 10.3390/molecules29122908 (PMC11206743; doi:10.3390/molecules29122908)
Supplement: Supplementary file 1 [file molecules-29-02908-s001.zip]

Archive with 1 entries (1 files):
- molecules-3036205-supplementary.pdf
